# Supplementary material for: Combinatory Treatment with miR-7-5p and Drug-Loaded Cubosomes Effectively Impairs Cancer Cells
Source: Int J Mol Sci. 2020 Jul 17;21(14):5039. doi: 10.3390/ijms21145039 (PMC7404280; doi:10.3390/ijms21145039)
Supplement: Supplementary file 1 [file ijms-21-05039-s001.zip]

Archive with 6 entries (6 files):
- Figure S1.tif
- Figure S2.tif
- Figure S3.tif
- Figure S4.tif
- Figure S5.tif
- Table S1.pdf
